# Supplementary material for: Neuroanatomical Abnormalities in Violent Individuals with and without a Diagnosis of Schizophrenia
Source: PLoS One. 2016 Dec 28;11(12):e0168100. doi: 10.1371/journal.pone.0168100 (PMC5193361; doi:10.1371/journal.pone.0168100)
Supplement: S1 Table — (XLSX) [file pone.0168100.s001.xlsx]

## Sheet: Sheet1
ID	Counter	Group	Group_2	Violence	Schiz	Age	Gender	Education	Race	Substance	PsyHospAge	PsyHospNum	Illness_Duration	CPZ_Dose	L_Hipp_Vol	L_Amyg_Vol	R_Hip_Vol	R_Amyg_Vol	R_Thal_Vol	L_Thal_Vol	MNI_WBV	MNI_vCSF	log_MNI_VCSF	WRAT_T	panTT	panPS	panNG	panGN	bdhdtot	bdhdphys	bdhdverb	bdhdanger	bdhdhost	LHA_Total	barratt_total
con001	1	1	1	1	1	35	F	18	5	0	999	999	999	999	3718.68	1085.12	3859.91	1358.98	8400.18	8813.55	1.56048e+06	37496.3	10.53	51	999	999	999	999	40	9.14	11	10	10	10	42
con002	2	1	1	1	1	45	M	14	3	0	999	999	999	999	3239.85	1226.35	3816.85	1245.3	8537.97	8308.89	1.79536e+06	42914.3	10.67	60	999	999	999	999	55	12.57	21	13	9	14	50
con005	4	1	1	1	1	30	M	15	3	0	999	999	999	999	3339.75	1088.57	3589.49	1186.74	7676.76	7986.8	1.56642e+06	31447.4	10.36	53	999	999	999	999	55	14.86	15	13	13	23	48
con006	5	1	1	1	1	33	F	16	3	0	999	999	999	999	3677.34	1298.69	3703.17	1117.84	8353.67	8066.03	1.59356e+06	58815.1	10.98	59	999	999	999	999	52	9.14	16	9	18	8	55
con007	6	1	1	1	1	44	M	16	3	0	999	999	999	999	3462.04	1095.45	3303.57	1536.39	7695.71	7864.51	1.56803e+06	38794.1	10.57	53	999	999	999	999	61	16	17	11	16	15	67
con008	7	1	1	1	1	45	M	13.5	3	0	999	999	999	999	3727.29	1293.53	4044.21	1264.25	7563.67	8806.66	1.51791e+06	41997.8	10.65	38	999	999	999	999	66	19.43	15	12	21	13	71
con009	8	1	1	1	1	53	M	12	3	1	999	999	999	999	3331.13	1222.91	3679.06	1185.02	7227.22	7540.69	1.75609e+06	53238.2	10.88	36	999	999	999	999	68	21.71	18	9	18	12	46
con010	9	1	1	1	1	48	F	12	3	1	999	999	999	999	3458.59	1217.74	3208.84	1288.36	7427.01	7640.59	1.63208e+06	51076.4	10.84	52	999	999	999	999	40	10.29	5	12	13	6	59
con011	10	1	1	1	1	55	M	18	5	0	999	999	999	999	3164.06	1290.08	3517.15	1183.29	8136.65	7995.41	1.48854e+06	33402.6	10.42	61	999	999	999	999	44	10.29	9	14	11	8	41
con012	11	1	1	1	1	39	M	14	3	0	999	999	999	999	3746.23	1343.48	3598.11	1186.74	7631.98	7843.84	1.68358e+06	44672.5	10.71	58	999	999	999	999	74	11.43	12	20	28	11	58
con013	12	1	1	1	1	26	M	16	5	0	999	999	999	999	4018.37	1240.13	4409.36	1014.5	9059.86	8951.35	1.55768e+06	45880	10.73	56	999	999	999	999	62	16	14	11	21	14	57
con016	15	1	1	1	1	55	M	16	5	0	999	999	999	999	3369.03	1360.7	3832.35	1012.77	8501.79	8482.85	1.47385e+06	40417.8	10.61	49	999	999	999	999	50	13.71	13	12	12	22	56
con017	16	1	1	1	1	25	M	16	5	0	999	999	999	999	4378.36	1355.53	4092.44	1369.31	8572.41	8689.54	1.73959e+06	30417.1	10.32	62	999	999	999	999	56	16	10	14	14	14	58
con018	17	1	1	1	1	40	M	16	5	0	999	999	999	999	3870.25	1281.47	4231.95	1426.15	8233.27	8357.07	1.66763e+06	38415.9	10.56	53	999	999	999	999	57	19.43	14	10	15	22	61
con020	19	1	1	1	1	45	F	14	3	0	999	999	999	999	4130.33	1217.74	4154.44	1317.64	8076.36	8384.67	1.55889e+06	26879.5	10.2	46	999	999	999	999	41	11.43	10	9	11	2	43
con021	20	1	1	1	1	32	F	13	3	0	999	999	999	999	3475.82	1265.97	3778.96	1088.56	6863.79	7706.05	1.62225e+06	36038.8	10.49	38	999	999	999	999	37	12.57	5	11	9	8	47
con022	21	1	1	1	1	26	M	16	3	0	999	999	999	999	4421.42	1393.43	4457.59	1388.26	9156.31	9511.13	1.63471e+06	41826.4	10.64	49	999	999	999	999	89	27.43	20	17	24	20	56
con023	22	1	1	1	1	53	M	15	5	0	999	999	999	999	3970.15	1376.2	3751.4	1477.82	7342.62	7489.02	1.49957e+06	59173.3	10.99	57	999	999	999	999	63	12.57	18	10	21	15	51
con024	23	1	1	1	1	41	M	15	3	0	999	999	999	999	3236.4	1240.13	3553.32	1136.79	8966.85	9159.76	1.54109e+06	40699.9	10.61	30	999	999	999	999	43	12.57	10	8	13	15	52
con025	24	1	1	1	1	40	M	13	3	0	999	999	999	999	3660.11	1422.71	3338.02	1472.66	8014.36	8314.05	1.44786e+06	59134.8	10.99	62	999	999	999	999	56	20.57	15	8	14	23	70
con026	25	1	1	1	1	22	M	13	3	0	999	999	999	999	3610.16	1567.39	3377.64	1284.92	9145.98	9166.66	1.67388e+06	26963.7	10.2	39	999	999	999	999	39	10.29	11	8	10	2	56
con027	26	1	1	1	1	42	M	12	3	0	999	999	999	999	3313.91	1033.44	3787.57	1238.41	8066.02	8586.19	1.58948e+06	36307.4	10.5	54	999	999	999	999	70	16	9	15	27	16	70
con029	28	1	1	1	1	29	M	13	3	0	999	999	999	999	3741.07	1496.77	3801.35	1279.75	8195.21	8279.61	1.96972e+06	37857.5	10.54	38	999	999	999	999	64	22.86	11	14	17	14	61
con030	29	1	1	1	1	34	M	16	5	0	16	2	18	999	4013.21	1562.22	4399.03	1247.02	8219.32	8345.06	1.51836e+06	26387	10.18	53	999	999	999	999	73	22.86	16	11	22	25	48
snv001	30	2	1	1	2	999	999	999	999	0	999	999	999	999	3561.94	914.598	3486.15	840.534	7361.56	7721.55	1.52643e+06	39124.7	10.57	999	999	999	999	999	999	999	999	999	999	999	999
snv002	31	2	1	1	2	999	999	999	999	0	999	999	999	999	3787.57	1352.09		1333.14	8327.33	8133.98	1.77884e+06	52489	10.87	999	999	999	999	999	999	999	999	999	999	999	999
snv003	32	2	1	1	2	45	M	12	3	0	25	7	20	1002	3446.53	1092.01	3930.53	1105.78	8109.09	8083.25	1.47881e+06	37307.1	10.53	15	84	18	25	41	29	8	5	8	8	6	69
snv004	33	2	1	1	2	46	M	12	3	0	16	7	30	2800	4323.24	1465.77	3248.46	1090.28	6853.45	7621.65	1.60408e+06	79668.3	11.29	33	83	16	29	38	75	11.43	12	16	32	14	69
snv005	34	2	1	1	2	48	F	13	3	0	32	3	16	1450	3038.32	1386.54	3301.85	1079.95	7509.69	7768.05	1.79446e+06	79416.9	11.28	30	88	26	16	46	71	16	12	13	28	11	52
snv008	35	2	1	1	2	35	M	13	3	0	25	8	10	668	3131.33	1085.12	3654.95	1171.24	7847.28	7795.61	1.49109e+06	54670.6	10.91	50	81	21	24	36	63	18.29	12	8	23	15	66
snv009	36	2	1	1	2	38	M	14	3	0	29	1	9	1500	3238.12	1203.96	3675.61	966.27	7993.69	8382.95	1.70079e+06	38041.8	10.55	36	54	15	13	26	58	17.14	16	11	15	15	61
snv010	37	2	1	1	2	33	M	13.5	5	0	28	3	5	1501	3648.06	1400.32	3885.75	1543.28	8617.2	8610.31	1.52391e+06	83710.5	11.34	41	47	9	12	26	65	12.57	7	17	28	5	68
snv011	38	2	1	1	2	52	M	14	5	1	18	6	34	1586.5	2933.26	1054.11	3651.5	1135.07	7235.83	7375.34	1.40171e+06	80250.8	11.29	50	76	19	24	33	63	13.71	12	13	25	13	68
snv012	39	2	1	1	2	34	M	16	5	1	999	999	999	1500	3534.38	1083.39	3255.35	887.039	6796.61	7165.21	1.55916e+06	77342.5	11.26	59	75	17	16	42	94	16	20	25	30	17	65
snv013	40	2	1	1	2	30	M	12	3	0	20	10	10	1200	3482.71	1100.62	3508.54	830.2	7213.44	7871.39	1.56253e+06	49467.1	10.81	50	86	27	21	38	83	28.57	12	12	29	5	58
snv014	41	2	1	1	2	48	F	12	5	1	19	5	29	1000	3341.47	1002.44	3162.34	1262.52	6819.01	7149.71	1.41135e+06	41816	10.64	45	108	24	27	57	91	13.71		23	31	16	73
snv016	42	2	1	1	2	44	F	22	5	0	37	7	7	2000	4004.59	1384.81	3909.86	1267.69	7675.04	7866.23	1.49602e+06	40854.4	10.62	50	86	22	23	41	52	16	11	8	17	8	51
snv017	43	2	1	1	2	51	M	18	3	0	26	14	25	1001.3	3124.44	1067.89	2957.37	983.494	6913.74	7068.75	1.4945e+06	51889.7	10.86	38	68	18	18	32	50	11.43	15	15	9	7	50
snv018	44	2	1	1	2	34	F	13	3	0	19	999	999	750	3031.43	1405.48	3443.09	1352.09	8072.92	8033.3	1.59291e+06	41383.8	10.63	41	90	22	21	47	55	18.29	8	13	14	14	62
snv019	45	2	1	1	2	24	M	11	3	0	20	10	4	668	2699.01	938.711	2976.32	866.37	7158.32	7023.97	1.49931e+06	45796.5	10.73	34	75	9	25	41	91	27.43	16	22	27	13	77
snv021	46	2	1	1	2	51	M	14	3	0	26	14	25	1236	3346.64	1152.29	3513.71	962.825	7270.28	7905.84	1.49591e+06	46842	10.75	34	87	18	30	39	32	9.14	5	8	10	6	61
snv024	48	2	1	1	2	52	M	11	5	0	29	7	23	1500	2957.37	1389.98	3174.39	1262.52	6920.63	7557.92	1.47197e+06	79658.7	11.29	43	69	14	24	31	42	8	12	14	8	9	43
snv025	49	2	1	1	2	42	M	13	3	0	26	4	16	668	2948.76	1309.03	3034.88	935.267	7502.8	7809.39	1.48243e+06	47865.1	10.78	43	76	19	21	36	56	8	16	11	21	13	54
snv026	50	2	1	1	2	40	M	12	3	0	18	22	22	2000	3520.6	1135.07	3642.89	1524.33	7599.26	7792.17	1.65282e+06	55210.2	10.92	38	92	29	20	43	57	16	11	18	13	8	81
snv027	51	2	1	1	2	54	M	13	5	1	32	10	22	3000	2695.57	1030	3229.51	1007.61	7280.61	7485.58	1.44533e+06	60242.5	11.01	32	98	23	25	50	59	12.57	6	20	18	14	62
snv028	52	2	1	1	2	33	F	13	3	0	17	5	16	333.3	3208.84	1066.16	3284.63	1110.95	6574.42	7091.15	1.62936e+06	54366.7	10.9	51	52	12	13	27	32	8	5	8	10	1	38
snv029	53	2	1	1	2	41	M	12	3	0	18	50	23	551	3610.16	1128.18	3942.59	1071.34	7442.52	7781.83	1.48715e+06	53786.1	10.89	53	88	26	21	41	43	8	9	8	14	2	44
snv030	54	2	1	1	2	33	M	9	3	0	12	30	21	1000	3096.89	1245.3	3877.14	1042.06	8858.34	7149.46	1.62728e+06	70316.3	11.16	48	84	17	23	44	81	20.57	16	19	23	15	75
snv031	55	2	1	1	2	51	M	11	3	0	15	4	36	1000	4133.77	1333.14	3615.33	1443.38	9137.36	7526.09	1.57687e+06	80942.2	11.3	26	88	17	29	42	121	37.71	24	25	34	18	89
snv033	56	2	1	1	2	52	F	15	5	0	31	12	21	2335	2552.61	1007.61	3436.2	1136.79	7671.59	7232.38	1.61289e+06	46566.9	10.75	52	76	22	10	44	80	18.29	14	16	33	10	65
snv035	58	2	1	1	2	59	M	13	5	1	24	6	35	999	3014.21	971.437	3102.05	861.203	7273.72	7396.01	1.55451e+06	74862.4	11.22	60	61	11	18	32	66	999	999	999	999	999	49
snv036	59	2	1	1	2	50	M	12	5	0	34	1	16	999	3215.73	1135.07	3935.7	1436.49	8198.65	7666.45	1.62679e+06	58759.2	10.98	42	69	15	20	34	52	12.57	9	8	23	2	43
szv001	60	3	1	2	2	29	F	12	3	0	16	9	13	300	3315.63	1450.27	3191.62	938.711	7764.61	7902.39	1550772	43310.4	10.68	41	69	24	11	34	70	19.43	10	21	20	18	66
szv002	61	3	1	2	2	39	M	14	3	1	30	2	9	1126	2978.04	852.033	3427.59	1048.95	7669.87	7945.46	1.76442e+06	45532.3	10.73	43	60	13	18	29	85	28.57	16	20	21	32	87
szv003	62	3	1	2	2	28	M	13	3	1	28	1	0	835	3642.89	1291.8	3744.51	1417.54	9121.86	8500.07	1.70667e+06	28514.6	10.26	51	82	16	20	46	51	11.43	8	10	19	21	66
szv004	63	3	1	2	2	40	F	12	3	0	13	14	27	1550	3179.56	1048.95	3374.19	1147.12	6293.67	6434.91	1.47647e+06	59926	11	33	94	30	14	50	64	25.14	12	9	17	23	53
szv005	64	3	1	2	2	39	M	14	5	0	21	15	18	501	3534.38	1527.77	4138.94	1462.32	8007.47	8517.29	1.57376e+06	65948.8	11.1	61	87	22	18	47	67	14.86	8	15	26	23	59
szv006	65	3	1	2	2	50	F	13	3	0	45	4	5	1000	4199.23	1340.03	4214.73	1365.87	7874.84	8016.08	1.56281e+06	55010.7	10.92	43	52	17	9	26	43	10.29	12	9	11	14	41
szv007	66	3	1	2	2	51	F	12	5	0	31	7	20	600	2719.68	1228.08	2998.71	895.651	7023.97	7239.27	1.60356e+06	49426.3	10.81	30	81	24	17	40	92	32	12	13	34	31	49
szv008	67	3	1	2	2	19	M	10	3	0	9	8	10	1085	3741.07	1164.35	3809.96	1224.63	7929.96	7995.41	1.71601e+06	64016.6	11.07	50	71	22	13	36	86	26.29	14	23	22	30	56
szv009	68	3	1	2	2	53	M	12.5	3	1	47	3	6	334	3920.2	1725.85	4197.5	1307.31	8358.84	8612.03	1.52234e+06	39868.5	10.59	36	60	14	13	33	59	14.86	5	11	26	26	50
szv010	69	3	1	2	2	31	M	12	3	1	18	17	13	2438	3555.05	1179.85	3553.32	1377.92	8915.17	8661.98	1.67975e+06	39437.1	10.58	46	93	28	18	47	54	12.57	7	13	19	22	70
szv011	70	3	1	2	2	38	M	13	3	0	13	3	25	650	3413.81	1321.09	3570.55	1267.69	8732.59	9371.61	1.5152e+06	43117.3	10.67	45	56	13	12	31	64	18.29	11	20	16	24	74
szv012	71	3	1	2	2	34	M	10	3	1	32	2	2	2250	3224.34	1133.34	2697.29	1279.75	7297.84	7563.09	1.53729e+06	57811.8	10.96	38	71	16	15	40	68	18.29	14	20	17	28	60
szv013	72	3	1	2	2	26	M	8	3	0	13	11	13	1268	3294.96	1160.9	3808.24	911.153	6930.96	7575.14	1.60887e+06	67341	11.12	42	82	18	27	37	88	28.57	16	24	20	22	75
szv014	73	3	1	2	2	32	M	12	5	0	31	2	1	1500	3100.33	973.16	3250.18	1009.33	6927.52	7509.69	1.61717e+06	41569.1	10.64	46	77	26	18	33	53	20.57	6	16	10	34	50
szv015	74	3	1	2	2	23	M	11	3	1	17	7	6	833.3	3387.97	1016.22	3606.72	1042.06	7445.96	8029.86	1.48066e+06	56655.7	10.94	42	72	15	17	40	109	36.57	17	27	28	30	71
szv016	75	3	1	2	2	28	M	14	3	0	22	5	6	2505	2301.13	1257.36	3897.81	1274.58	9102.92	8801.49	1.47459e+06	52702.2	10.87	999	999	999	999	999	999	999	999	999	999	17	999
szv017	76	3	1	2	2	47	M	9	5	0	20	15	27	600	3530.93	1126.45	3265.68	1231.52	6886.18	7358.11	1.36577e+06	57878.5	10.97	38	106	34	21	51	87	27.43	13	18	27	33	62
szv018	77	3	1	2	2	23	M	14	5	1	999	999	999	333.3	4107.94	1458.88	4068.32	1203.96	9090.86	9461.18	1.65758e+06	32175	10.38	45	999	999	999	999	79	19.43	15	21	23	28	83
szv021	78	3	1	2	2	45	M	10	3	0	16	22	29	1500	3618.78	1352.09	3374.19	1167.79	7874.84	8257.22	1.70108e+06	47790.2	10.77	29	90	19	21	50	86	16	16	32	23	37	77
szv022	79	3	1	2	2	20	M	11	3	0	12	5	8	1350	3263.96	680.35	3863.36	744.079	8126.31	8295.11	1.75784e+06	34222.1	10.44	45	85	15	31	39	87	24	20	15	26	20	67
szv023	80	3	1	2	2	21	M	14	3	0	13	8	8	1500	3003.88	1098.9	2864.36	1352.09	8374.34	8625.81	1.89333e+06	50664.8	10.83	48	67	14	18	35	86	19.43	22	13	29	20	67
szv024	81	3	1	2	2	22	M	10	3	1	18	5	4	1001	3394.86	1011.05	3406.92	1353.81	7528.64	8038.47	1.66804e+06	47217.4	10.76	39	107	30	23	54	97	30.86	14	25	26	31	63
szv025	82	3	1	2	2	41	M	17	5	1	22	10	19	668	3555.05	1203.96	3620.5	1376.2	7804.22	8141.81	1.68659e+06	45569.2	10.73	60	68	17	15	36	82	12.57	18	22	26	22	62
szv026	83	3	1	2	2	24	F	10	3	1	20	4	4	2002	3183.01	1296.97	3503.37	1371.04	8222.77	8000.58	1.58322e+06	50627.9	10.83	48	63	13	15	35	41	12.57	9	8	12	18	45
szv027	84	3	1	2	2	45	M	10	6	0	32	16	13	668	3377.64	1209.13	3617.05	1608.73	7387.4	7876.56	1521477	39953.9	10.6	37	81	16	22	43	70	19.43	9	20	22	26	62
szv028	85	3	1	2	2	34	M	12	3	0	33	1	1	2650	3691.12	1109.23	4123.44	682.073	7189.32	7370.17	1.47507e+06	40314.3	10.6	54	109	24	28	57	75	27.43	13	14	19	21	59
szv029	86	3	1	2	2	31	M	10	3	1	13	12	18	1250	3840.97	718.243	3608.44	856.036	8794.6	8744.66	1.62976e+06	42794.3	10.66	46	81	25	14	42	93	30.86	20	17	27	23	51
szv031	87	3	1	2	2	29	M	12	3	0	13	17	16	1002	2549.16	1488.16	2866.08	1226.35	7227.22	7520.02	1.47154e+06	85058.1	11.35	51	79	23	15	41	109	29.71	19	31	28	21	53
szv032	88	3	1	2	2	43	M	13	3	1	25	8	18	1067	3661.84	1086.84	3191.62	1278.03	7444.24	7764.61	1644516	42664.3	10.66	46	61	21	11	29	73	20.57	15	11	24	22	66
szv033	89	3	1	2	2	54	M	13.5	3	1	29	17	25	1200	2309.75	1028.28	3152	1376.2	6496.92	7637.15	1.42494e+06	47491.1	10.77	50	90	30	17	43	999	999	999	999	999	26	63
szv034	90	3	1	2	2	59	M	9	5	0	17	30	42	1300	3346.64	1238.41	3844.41	1229.8	7819.72	7590.64	1.48732e+06	65135.2	11.08	48	84	22	19	43	73	25.14	19	16	15	31	53
szv035	91	3	1	2	2	47	M	11	5	1	16	10	31	1700	3017.66	1140.23	3224.34	1460.6	7506.25	7957.52	1.47305e+06	35131.4	10.47	56	81	21	15	45	89	26.29	20	17	28	35	63
szv036	92	3	1	2	2	39	M	11	3	1	32	6	7	1586.5	3544.71	981.772	3952.92	1290.08	7532.08	7764.61	1.51829e+06	38605.5	10.56	43	88	11	32	45	70	18.29	12	18	22	20	62
szv037	93	3	1	2	2	32	F	10	3	1	999	999	999	999	2792.02	704.464	3036.6	918.043	7568.25	7940.29	1.39208e+06	32502.9	10.39	53	59	13	11	35	999	999	999	999	999	999	999
szv040	94	3	1	2	2	24	M	9	3	0	17	11	7	2168	4244.01	1653.51	4579.88	1594.95	9490.46	9593.8	1.67734e+06	51664.3	10.85	51	75	17	21	37	73	20.57	13	16	21	26	60
szv041	95	3	1	2	2	35	M	13	6	1	17	30	18	999	3282.91	1071.34	3875.41	1367.59	7671.59	7940.29	1.52905e+06	40855.1	10.62	45	105	34	18	53	92	25.14	23	26	19	35	85
szv042	96	3	1	2	2	33	M	999	999	1	999	999	999	750	3077.94	1345.2	3432.76	1097.17	6951.63	7464.91	1.45919e+06	51352.8	10.85	43	84	27	19	38	107	33.14	22	28	26	32	51
psy003	97	4	1	2	1	24	M	16	3	0	999	999	999	999	3153.73	1162.62	2978.04	1367.59	7812.83	7489.02	1.64619e+06	44747.7	10.71	51	999	999	999	999	42	8	17	9	8	17	64
psy005	98	4	1	2	1	31	M	12	3	0	999	999	999	999	3098.61	1061	3167.51	757.859	7373.62	7463.19	1.72147e+06	39777.1	10.59	45	999	999	999	999	109	30.86	24	32	22	28	69
psy006	99	4	1	2	1	38	M	14	3	1	999	999	999	999	3377.64	919.765	3269.13	888.762	8350.22	8419.12	1.54064e+06	38398.7	10.56	17	999	999	999	999	63	17.14	13	12	21	23	55
psy008	100	4	1	2	1	21	M	12	6	0	999	999	999	999	3913.31	1476.1	4113.11	1355.53	8879	8856.61	1.60369e+06	25289.4	10.14	45	999	999	999	999	83	24	17	19	25	27	56
psy009	101	4	1	2	1	28	M	12	3	0	999	999	999	999	3529.21	1159.18	3739.34	1405.48	8506.96	8598.25	1.68394e+06	26523	10.19	29	999	999	999	999	68	20.57	15	16	18	26	51
psy010	102	4	1	2	1	24	M	12	3	1	999	999	999	999	3506.82	1508.83	3236.4	1009.33	7978.19	7688.82	1.51792e+06	30770.5	10.33	42	999	999	999	999	66	30.86	11	19	8	37	50
psy011	103	4	1	2	1	34	M	16	5	0	999	999	999	999	3966.7	1203.96	3987.37	1276.3	8377.78	8742.93	1.49093e+06	39797.3	10.59	57	999	999	999	999	79	29.71	15	15	19	34	66
psy012	104	4	1	2	1	25	F	14	5	1	999	999	999	999	3374.19	1228.08	4066.6	1202.24	8358.84	8696.43	1.62223e+06	34737.2	10.46	51	999	999	999	999	64	13.71	15	11	23	37	85
psy015	106	4	1	2	1	30	M	11	5	0	999	999	999	999	3257.07	1357.26	3453.42	1112.67	7520.03	7707.77	1.61896e+06	34660.1	10.45	46	999	999	999	999	33	11.43	5	9	8	8	54
psy016	107	4	1	2	1	37	M	13	3	0	999	999	999	999	2824.75	1472.66	3003.88	1605.28	7709.49	7905.84	1.54378e+06	45388.9	10.72	60	999	999	999	999	105	33.14	13	31	28	30	63
psy017	108	4	1	2	1	45	M	11	3	0	999	999	999	999	2836.8	1500.22	3480.98	1701.74	7985.08	7811.11	1.58062e+06	60100.7	11	34	999	999	999	999	122	38.86	18	38	28	44	86
psy018	109	4	1	2	1	41	M	12	5	1	999	999	999	999	3710.06	1283.19	4204.39	1114.4	7900.68	8283.05	1.62718e+06	38551.4	10.56	36	999	999	999	999	90	26.29	14	22	27	40	76
psy019	110	4	1	2	1	50	M	9	3	0	999	999	999	999	2575	1078.23	3005.6	1539.83	7230.66	7451.13	1.57419e+06	62205.3	11.04	58	999	999	999	999	98	32	16	31	22	40	82
psy020	111	4	1	2	1	49	M	14	3	1	999	999	999	999	3289.8	1078.23	3863.36	602.842	7311.61	7375.34	1.3978e+06	46167.5	10.74	53	999	999	999	999	85	36.57	11	17	23	34	61
psy023	113	4	1	2	1	53	M	15.5	3	1	999	999	999	999	4311.18	1703.46	999	1350.37	7859.34	7912.73	1.50275e+06	59954.6	11	50	999	999	999	999	48	14.86	13	13	8	31	69
psy024	114	4	1	2	1	27	M	12	3	1	999	999	999	999	2626.67	1226.35	2814.41	747.524	9018.52	8591.36	1.57029e+06	52419.7	10.87	39	999	999	999	999	80	21.71	18	18	21	45	64
psy025	115	4	1	2	1	45	M	7	3	1	999	999	999	999	3052.1	974.882	3811.68	1176.4	7938.57	8196.93	1.45668e+06	45631.4	10.73	34	999	999	999	999	76	24	15	13	23	40	63
psy026	116	4	1	2	1	53	M	13	3	1	999	999	999	999	3327.69	1224.63	3892.64	1310.75	7926.51	8310.61	1.50264e+06	33104.7	10.41	43	999	999	999	999	111	33.14	23	28	27	37	68
psy027	117	4	1	2	1	41	M	12	6	0	999	999	999	999	3117.56	869.815	3437.92	964.547	6210.99	6639.88	1.50004e+06	35175.1	10.47	33	999	999	999	999	118	33.14	25	29	30	33	63
psy028	118	4	1	2	1	47	M	12	3	1	999	999	999	999	3434.48	1140.23	3441.37	1236.69	7191.05	7268.55	1.57544e+06	36845.9	10.51	45	999	999	999	999	76	27.43	12	20	19	40	58
psy029	119	4	1	2	1	49	M	11	3	1	999	999	999	999	3611.89	1296.97	3887.47	1228.08	7809.39	8227.93	1.45078e+06	58586.1	10.98	34	999	999	999	999	143	38.86	25	40	39	41	78
psy030	120	4	1	2	1	56	M	12	3	1	999	999	999	999	4343.91	1023.11	4206.12	1234.97	7942.02	7816.28	1.50304e+06	48630.4	10.79	48	999	999	999	999	64	16	16	16	17	25	54
psy031	121	4	1	2	1	34	M	12	3	1	999	999	999	999	2893.64	905.986	3174.39	688.962	7213.44	7414.96	1.67216e+06	48540.9	10.79	46	999	999	999	999	105	40	16	28	22	38	70
psy032	122	4	1	2	1	51	M	14	3	1	999	999	999	999	2752.41	1400.32	3095.16	644.18	9125.31	9948.62	1.59186e+06	45568.4	10.73	43	999	999	999	999	116	34.29	25	31	26	40	77
